# Supplementary material for: Determination of Tear Lipid Film Thickness Based on a Reflected Placido Disk Tear Film Analyzer
Source: Diagnostics (Basel). 2020 May 28;10(6):353. doi: 10.3390/diagnostics10060353 (PMC7345488; doi:10.3390/diagnostics10060353)
Supplement: Supplementary file 1 [file diagnostics-10-00353-s001.zip]

Archive with 11 entries (9 files):
- Supplementary file 1.mp4
- Supplementary file 2.docx
- Supplementary file 3.docx
- Supplementary file 4.xls
- Supplementary file 4.xlsm
- Supplementary file 5.docx
- Supplementary file 7.docx
- Supplementary file 6/
- Supplementary file 6/data/
- Supplementary file 6/data/ROI sample.jpg
- Supplementary file 6/main.exe
