# Supplementary material for: Determination of Tear Lipid Film Thickness Based on a Reflected Placido Disk Tear Film Analyzer
Source: Diagnostics (Basel). 2020 May 28;10(6):353. doi: 10.3390/diagnostics10060353 (PMC7345488; doi:10.3390/diagnostics10060353)
Supplement: Supplementary file 1 [file diagnostics-10-00353-s001.zip › Supplementary file 4.xls]

## Sheet: barR
23	23	23	23	23	24	24	25	25	26	25	25	25	26	27	28	27	27	27	28	29	30	31	31	32	33	34	36	37	37	38	39	40	41	41	41	42	43	45	47	49	49	50	52	53	55	57	59	61	62
[truncated: 206 more columns]

## Sheet: barG
23	23	23	23	23	24	24	25	25	26	26	26	26	27	28	29	29	31	31	32	33	34	35	36	37	38	38	39	40	42	43	43	44	45	46	47	48	49	51	53	55	57	58	60	61	62	65	68	70	71
[truncated: 206 more columns]

## Sheet: barB
23	23	23	23	23	24	24	25	25	26	26	28	28	29	30	31	32	34	34	35	36	37	38	40	41	42	43	46	47	48	50	52	54	56	57	59	60	61	64	67	69	70	71	73	75	78	80	83	86	88
[truncated: 206 more columns]

## Sheet: barH
0	0.589681	1.17936	1.76904	2.35872	2.9484	3.53808	4.12776	4.71744	5.30713	5.89681	6.48649	7.07617	7.66585	8.25553	8.84521	9.43489	10.0246	10.6143	11.2039	11.7936	12.3833	12.973	13.5627	14.1523	14.742	15.3317	15.9214	16.5111	17.1007	17.6904	18.2801	18.8698	19.4595	20.0491	20.6388	21.2285	21.8182	22.4079	22.9975	23.5872	24.1769	24.7666	25.3563	25.9459	26.5356	27.1253	27.715	28.3047	28.8943
[truncated: 206 more columns]
